# Supplementary material for: A Scoping Review of Implemented Innovations in Cancer Care: Implications for Pan-Canadian Scaling
Source: Curr Oncol. 2026 Jul 1;33(7):395. doi: 10.3390/curroncol33070395 (PMC13408933; doi:10.3390/curroncol33070395)
Supplement: Supplementary file 1 [file curroncol-33-00395-s001.zip]

Archive with 1 entries (1 files):
- curroncol-4310196-supplementary.pdf
